# Supplementary material for: Bioinformatic gene analysis for potential biomarkers and therapeutic targets of atrial fibrillation-related stroke
Source: J Transl Med. 2019 Feb 13;17:45. doi: 10.1186/s12967-019-1790-x (PMC6375208; doi:10.1186/s12967-019-1790-x)
Supplement: Supplementary file 1 — Additional file 1: S1. Differentially expressed genes involved in AF samples. [file 12967_2019_1790_MOESM1_ESM.xlsx]

## Sheet: Sheet1
A1. Differentially expressed genes involved in AF samples.
cell signaling
genesymbol	SR-1	SR-2	SR-3	SR-4	SR-5	SR-6	AF-1	AF-2	AF-3	AF-4	AF-5	AF-6	AF-7
KLRB1	7.22161	7.14851	7.66421	6.20494	7.19917	7.15684	8.98963	8.28451	9.48777	7.66905	8.02109	8.28451	6.60412
GPR83	4.21924	4.5527	4.13273	4.21924	4.69152	4.1584	5.31866	6.43536	5.02136	5.86933	5.46728	5.46728	5.42763
CD160	5.38256	5.32835	5.74941	5.3544	5.57559	5.33552	6.09152	6.84452	6.98974	6.87848	6.89121	6.73252	6.32033
CXCR2	6.04679	5.45975	5.97344	6.00184	5.68949	6.73383	6.20194	7.13171	7.63482	7.21335	7.83348	7.13171	6.15163
TSPAN15	5.93965	6.09661	5.43099	5.62498	5.38021	6.2307	6.24399	7.44134	6.77038	6.96722	6.90198	6.78493	6.43405
NPY1R	5.70412	7.10618	5.00679	5.68914	5.62759	6.62723	7.34575	7.83605	7.33177	7.69201	7.26815	7.574	7.59101
NPY5R	4.68273	4.97661	4.77571	4.78063	4.81305	5.23041	5.80105	6.24697	5.77791	6.03176	5.9938	5.74427	5.92305
IGSF6	4.77172	5.05618	4.5821	4.30908	4.45374	4.39451	6.36026	6.5157	6.35808	5.74752	5.79303	6.1572	4.81777
IL12RB2	4.08951	4.14653	3.91682	4.10356	4.17202	4.01057	5.67909	5.16353	5.28699	5.0416	4.92644	5.16353	4.74872
AGTR2	3.96863	3.80882	4.26283	3.86698	4.11188	4.12942	4.69509	4.66643	4.74365	5.81694	6.16918	4.43844	5.52932
UPK1B	9.3855	10.4219	9.10562	8.67315	8.68089	7.54023	8.48342	5.13722	7.13324	7.22765	8.15945	6.85737	5.40973
CALCRL	5.74865	6.61974	6.57231	6.05339	5.57974	7.30815	7.89693	8.06861	7.83203	7.86423	8.11128	7.63939	8.45156
KLRD1	5.60226	5.64483	5.93889	5.49758	5.8385	5.90726	6.60175	6.7421	6.97862	6.77021	6.75449	6.89221	6.51447
IFNGR2	9.0563	9.58144	9.09432	9.27995	8.88231	9.22482	10.3826	10.2627	10.3962	10.1342	10.2627	10.2627	10.0362
CD27	6.4995	6.52304	6.484	6.52622	6.77804	6.66144	7.59187	8.02209	8.02218	7.36838	7.3959	7.98384	7.4566
ion channels
genesymbol	SR-1	SR-2	SR-3	SR-4	SR-5	SR-6	AF-1	AF-2	AF-3	AF-4	AF-5	AF-6	AF-7
ATP1B4	4.36968	6.48249	3.95089	6.83334	5.77202	4.15649	7.35107	6.11157	6.76322	7.21435	5.7566	7.35892	6.20804
ASIC2	6.48008	5.95928	6.12803	5.61266	5.90533	5.57495	4.77049	4.74221	4.76031	4.89057	4.77049	4.77049	4.77049
TMEM38B	7.45045	7.9433	7.80382	8.74522	7.75123	8.666	8.84938	9.09454	8.7726	9.25651	9.14242	9.0931	9.83467
MEF2C	7.93558	8.50278	8.36222	8.29983	8.44298	8.86545	9.29574	9.61581	9.45077	9.60224	9.40755	9.53803	9.20975
SOX18	5.31067	5.96859	6.12796	6.48423	6.0073	6.17819	7.37986	7.27975	6.96714	7.13464	6.75466	7.13464	7.06967
NPY1R	5.70412	7.10618	5.00679	5.68914	5.62759	6.62723	7.34575	7.83605	7.33177	7.69201	7.26815	7.574	7.59101
GJA5	6.79382	7.03117	7.31932	6.99459	7.75412	6.92388	7.90817	8.67051	7.54514	8.17313	8.24428	8.20862	8.66365
NPY5R	4.68273	4.97661	4.77571	4.78063	4.81305	5.23041	5.80105	6.24697	5.77791	6.03176	5.9938	5.74427	5.92305
GSTM2	9.22509	8.66338	8.95352	8.45412	8.96763	9.31193	9.48081	9.91739	10.4298	10.477	9.63969	9.92559	10.3541
CLIC2	7.70365	8.49485	8.29807	7.6302	8.22236	9.05182	9.59126	9.68167	9.279	9.48086	9.52593	9.56184	9.52593
CALM1	5.8441	6.98226	6.49405	6.85346	6.24604	6.98353	7.47543	7.72595	7.27279	7.51282	7.52947	7.63376	7.95224
ANO1	5.71554	6.70258	6.59157	5.98288	5.75996	6.37774	7.7149	7.55399	7.35019	7.80557	7.35508	7.55415	7.36009
CHRNB1	5.31251	5.2021	5.64045	5.75557	5.42897	5.47959	6.55162	6.7092	6.49251	6.8538	6.73619	6.73236	6.77735
ATP13A3	6.83436	8.13096	7.27229	7.71034	7.22899	7.74355	9.29247	8.34087	8.61658	8.68084	8.50639	8.53796	8.41399
ANO6	6.45868	6.86718	6.62465	6.65242	6.65136	6.92576	7.9118	8.08741	7.94723	7.9285	8.02161	7.90098	7.81067
PROK2	3.67955	3.21381	3.28859	3.20007	3.17922	3.43537	4.57976	4.98238	5.26724	5.57086	5.92836	5.78389	4.74145
UTS2	4.14274	3.09638	3.45552	3.39544	4.73831	3.95978	5.26126	5.337	5.3305	5.51442	4.72954	6.34876	4.39805
CXCR4	7.52458	8.84608	8.9004	8.41295	8.13133	9.15649	10.0841	10.069	10.7033	9.65496	9.63506	10.4782	9.10349
CCR2	5.3852	5.68073	5.73778	5.0973	5.45149	5.17807	6.77105	7.4166	7.03192	6.55	6.80565	7.01157	5.79687
CXCR2	6.04679	5.45975	5.97344	6.00184	5.68949	6.73383	6.20194	7.13171	7.63482	7.21335	7.83348	7.13171	6.15163
FPR3	6.37165	7.4311	6.71369	6.58848	6.75441	6.91292	8.4504	8.37209	8.2043	7.74799	8.04882	8.48619	7.59531
CD24	4.66366	4.36886	4.47078	4.18196	4.42867	4.23439	5.19824	5.63322	5.74455	5.09209	5.02797	5.66633	5.63062
XCR1	3.94547	3.82547	3.95065	3.86623	3.95288	4.02924	4.97054	5.0728	4.78192	4.8766	4.97575	5.05011	4.90597
inflammatory response
genesymbol	SR-1	SR-2	SR-3	SR-4	SR-5	SR-6	AF-1	AF-2	AF-3	AF-4	AF-5	AF-6	AF-7
XCR1	3.94547	3.82547	3.95065	3.86623	3.95288	4.02924	4.97054	5.0728	4.78192	4.8766	4.97575	5.05011	4.90597
MS4A2	4.26829	4.05913	4.40727	3.88139	4.1597	4.15343	4.87235	6.03622	5.18672	5.41401	5.24433	5.28805	4.7651
NMI	7.93674	8.53369	8.10909	7.8443	7.94702	7.85757	9.37648	9.24441	9.19428	9.19428	9.56895	8.96919	8.43444
S100A8	7.89858	8.16045	7.79081	7.53086	5.59099	8.0804	8.0823	8.41404	9.17166	9.1313	9.77623	8.95503	7.82808
LYN	6.93676	7.71717	7.59305	7.19585	7.35199	7.50945	8.49624	8.72235	8.61097	8.33727	8.50355	8.52874	7.88134
PTGS2	5.34248	6.72308	5.18132	6.03377	5.27776	6.75556	7.05255	7.09945	7.94829	7.29612	6.85727	6.3999	7.80266
IL18	7.81166	8.20165	7.08287	6.9622	7.28583	6.30518	6.65241	6.03387	5.55953	5.81707	5.74453	5.60989	5.3103
S100A9	8.69146	8.67782	8.79536	8.54545	7.20761	8.56826	9.80167	9.59839	10.0104	9.9479	10.5356	9.85189	8.80026
CXCR2	6.04679	5.45975	5.97344	6.00184	5.68949	6.73383	6.20194	7.13171	7.63482	7.21335	7.83348	7.13171	6.15163
FPR3	6.37165	7.4311	6.71369	6.58848	6.75441	6.91292	8.4504	8.37209	8.2043	7.74799	8.04882	8.48619	7.59531
TLR4	6.40656	6.76773	6.52125	6.25005	6.22147	7.48242	7.88076	8.17634	7.62551	7.71324	7.7214	7.85223	7.66651
KIT	6.52406	7.20316	7.22499	6.59218	6.2034	7.11552	7.88437	8.22325	8.06861	8.10749	8.1327	7.58673	7.37515
CXCL11	4.02888	4.60596	5.29055	3.72027	4.59865	4.67691	5.42174	7.10521	6.01048	6.4715	7.26446	6.77585	3.87599
S100A12	6.48283	5.57754	6.50395	5.58362	4.16865	7.1568	6.75768	7.26098	7.90552	8.65178	8.87194	7.65479	7.30652
PROK2	3.67955	3.21381	3.28859	3.20007	3.17922	3.43537	4.57976	4.98238	5.26724	5.57086	5.92836	5.78389	4.74145
ALOX15	7.9122	9.25153	7.99399	6.95538	7.54	7.51448	7.71978	5.94967	6.57903	6.61729	7.30507	6.40112	5.57461
AGTR2	3.96863	3.80882	4.26283	3.86698	4.11188	4.12942	4.69509	4.66643	4.74365	5.81694	6.16918	4.43844	5.52932
PPBP	5.11085	5.24966	5.28015	5.32221	4.17813	5.83301	6.74662	5.65884	5.84577	6.25641	6.75387	7.36686	6.28236
CXCR4	7.52458	8.84608	8.9004	8.41295	8.13133	9.15649	10.0841	10.069	10.7033	9.65496	9.63506	10.4782	9.10349
CCR2	5.3852	5.68073	5.73778	5.0973	5.45149	5.17807	6.77105	7.4166	7.03192	6.55	6.80565	7.01157	5.79687
IL1B	7.18912	8.08113	7.52601	9.74733	7.46126	9.51612	7.35269	7.18017	7.57469	7.14918	7.07644	7.08551	6.5344
CD27	6.4995	6.52304	6.484	6.52622	6.77804	6.66144	7.59187	8.02209	8.02218	7.36838	7.3959	7.98384	7.4566
BLNK	6.96216	7.58262	6.52682	5.49815	6.4934	6.1134	7.65871	8.08743	7.81396	7.54761	7.57984	7.93012	6.28447
immune response
genesymbol	SR-1	SR-2	SR-3	SR-4	SR-5	SR-6	AF-1	AF-2	AF-3	AF-4	AF-5	AF-6	AF-7
HLA-DQB2	4.37476	4.17956	4.56585	4.56972	4.6475	4.47957	5.46728	6.20776	6.10747	5.72656	5.702	5.8247	5.72656
IL18	7.81166	8.20165	7.08287	6.9622	7.28583	6.30518	6.65241	6.03387	5.55953	5.81707	5.74453	5.60989	5.3103
TLR4	6.40656	6.76773	6.52125	6.25005	6.22147	7.48242	7.88076	8.17634	7.62551	7.71324	7.7214	7.85223	7.66651
HLA-DMB	9.11809	8.74438	9.34726	8.58864	9.36359	9.11446	10.2397	10.3311	10.3101	9.99549	9.94307	10.4258	9.54845
CXCL11	4.02888	4.60596	5.29055	3.72027	4.59865	4.67691	5.42174	7.10521	6.01048	6.4715	7.26446	6.77585	3.87599
C1QC	8.689	8.7696	8.45359	9.03097	8.24539	9.3559	10.7755	10.2463	9.90464	9.44315	9.71639	9.98577	9.82992
IGLL1	5.99769	5.59737	5.88737	6.04507	5.61179	5.85213	7.15359	7.07155	7.13549	7.15359	7.15359	7.37498	7.23175
MS4A2	4.26829	4.05913	4.40727	3.88139	4.1597	4.15343	4.87235	6.03622	5.18672	5.41401	5.24433	5.28805	4.7651
IL1B	7.18912	8.08113	7.52601	9.74733	7.46126	9.51612	7.35269	7.18017	7.57469	7.14918	7.07644	7.08551	6.5344
HLA-DPB1	8.59513	8.48845	8.98925	8.35211	8.88698	8.9292	9.60012	10.2037	9.83572	9.97971	9.60351	9.82823	9.54211
IGKC	6.68718	6.39734	6.43943	6.54388	6.81456	7.3625	7.08037	8.33593	9.11354	7.36045	7.00052	8.77659	6.32556
FCGR3B	7.47764	7.13311	7.66897	6.99153	6.62614	7.53797	9.13128	9.78363	9.99932	9.39522	10.5443	9.12288	9.32827
CD27	6.4995	6.52304	6.484	6.52622	6.77804	6.66144	7.59187	8.02209	8.02218	7.36838	7.3959	7.98384	7.4566
SBSPON	8.31361	9.23746	7.95624	8.03993	7.49697	6.83245	7.18294	6.02121	6.5495	6.52368	6.2713	5.94315	5.25071
PRG4	9.62836	11.8884	10.2386	10.5326	10.2402	9.43833	10.5323	5.41516	8.3662	8.26983	9.16861	7.5198	3.45444
GZMA	7.59943	7.79072	8.19398	6.47923	7.76491	7.22499	8.79412	8.76518	9.17545	8.70121	8.15326	8.944	7.22453
CTSS	7.779	8.28214	8.39252	7.74595	8.06674	8.54609	9.78461	9.73256	9.42492	8.9935	9.31863	9.61052	8.86504
TRIM22	9.23237	10.447	9.56693	9.82322	9.16808	9.7767	11.0847	11.3385	11.008	10.7583	11.4184	11.011	10.3575
CD1E	4.38536	4.3977	5.09477	4.40865	4.6887	4.3911	5.17712	6.6137	5.81929	5.80947	5.74782	6.3159	5.11759
IGSF6	4.77172	5.05618	4.5821	4.30908	4.45374	4.39451	6.36026	6.5157	6.35808	5.74752	5.79303	6.1572	4.81777
PPBP	5.11085	5.24966	5.28015	5.32221	4.17813	5.83301	6.74662	5.65884	5.84577	6.25641	6.75387	7.36686	6.28236
ETS1	6.40152	6.88357	6.82366	6.69484	6.3346	6.91752	7.64706	7.73599	7.72029	7.87708	7.65607	7.68725	7.60896
CCR2	5.3852	5.68073	5.73778	5.0973	5.45149	5.17807	6.77105	7.4166	7.03192	6.55	6.80565	7.01157	5.79687
SLPI	12.6293	13.2258	12.1807	12.4283	12.0662	10.8224	12.1602	7.60775	11.1156	9.92728	10.9911	9.81899	7.67606
ADAMDEC1	3.55868	3.3527	3.4692	3.44651	3.91079	3.44032	4.99364	5.68395	6.61747	4.13535	4.09131	5.34519	3.85
HLA-DRA	10.7665	11.0545	11.8038	10.4469	11.1641	11.962	12.534	13.1121	12.6809	12.669	12.4439	12.972	12.3146
