# Supplementary material for: Bioinformatic gene analysis for potential biomarkers and therapeutic targets of atrial fibrillation-related stroke
Source: J Transl Med. 2019 Feb 13;17:45. doi: 10.1186/s12967-019-1790-x (PMC6375208; doi:10.1186/s12967-019-1790-x)
Supplement: Supplementary file 2 — Additional file 2: S2. Differentially expressed genes involved in stroke. [file 12967_2019_1790_MOESM2_ESM.xlsx]

## Sheet: Sheet1
A2. Differentially expressed genes involved in stroke.
Energy Metabolism
genesybmbol	Normal1	Normal2	Normal3	Normal4	Normal5	Normal6	Normal7	Normal8	Normal9	Normal10	Normal11	Normal12	Normal13	Normal14	Normal15	Normal16	Normal17	Normal18	Normal19	Normal20	Normal21	Normal22	Normal23	Stroke1	Stroke2	Stroke3	Stroke4	Stroke5	Stroke6	Stroke7	Stroke8	Stroke9	Stroke10	Stroke11	Stroke12	Stroke13	Stroke14	Stroke15	Stroke16	Stroke17	Stroke18	Stroke19	Stroke20	Stroke21	Stroke22	Stroke23
BAK1	9.73802	9.89807	9.83309	9.35483	9.73504	9.7502	9.24174	9.81711	9.53963	9.6222	9.53729	9.36301	9.60365	9.31898	9.29646	9.47973	9.66027	9.90099	9.52602	9.93778	9.69776	9.81665	10.1558	7.50843	8.50743	7.80044	7.73403	8.27635	8.29926	8.39934	8.63322	7.09286	8.2576	7.75866	8.07219	8.36495	8.52691	7.71993	8.54063	7.84406	8.08732	8.76587	8.65531	8.37566	8.2788	7.40473
BOK	4.40258	6.05869	5.58548	4.96307	5.36366	5.84656	5.35264	4.99557	4.81103	5.31947	6.61506	4.95866	4.99259	4.47842	5.47612	5.36741	6.21036	5.53656	7.45705	4.91028	5.34725	5.99753	6.61826	4.84009	4.10504	3.05622	5.20346	3.13112	3.33017	4.93105	3.90948	3.46391	4.23052	3.91846	3.59583	2.78671	4.26503	4.71526	5.15029	4.39681	3.80676	3.90819	4.12993	3.9555	3.48882	3.79729
HIP1R	8.29583	8.6373	8.71854	8.63365	8.97173	8.24182	8.22487	8.56116	8.98034	8.50543	8.43695	8.33883	9.06212	8.90945	8.68517	8.47997	8.80527	8.40914	8.35385	8.71405	9.01503	8.10477	9.27852	6.77691	6.67183	7.18335	7.2386	7.52832	6.21196	7.04944	6.26947	6.78901	7.54211	6.81158	6.76714	6.53958	6.69322	6.8998	7.07917	5.86298	6.54533	6.18801	7.37209	6.47037	6.84372	6.75886
AADAT	4.13989	4.1424	4.10993	3.75645	3.66941	3.77729	3.7902	3.70629	4.22457	4.06314	3.91236	3.94854	4.00452	3.87205	4.11092	3.53065	3.7557	3.94773	3.77074	3.54175	3.73567	3.9234	3.91435	2.0555	2.21913	2.28885	2.18669	2.38567	2.19945	2.33387	1.92236	1.91845	2.74938	1.87023	1.98468	2.29692	2.19788	2.358	2.03005	2.18669	2.31879	2.41332	2.24737	2.37131	2.18018	2.1128
AASS	5.1992	4.82692	4.05246	4.99695	4.88376	3.84728	4.20877	4.69884	3.82588	4.46067	4.59745	4.51753	4.5761	4.79064	4.3159	4.29652	4.63938	4.21992	3.81133	4.89831	3.9513	3.78627	4.42268	3.57969	2.74492	3.33707	2.21423	2.53374	2.48413	3.19294	2.85249	2.77552	2.15842	3.13824	3.53582	2.643	1.80678	3.19259	2.37616	2.74869	2.64751	2.06138	2.9465	2.80033	2.49279	2.15764
IL12RB2	6.54376	5.14154	6.22518	4.26731	5.22947	4.71793	5.17673	5.0057	5.04176	5.56278	5.3992	4.70522	6.62662	5.31001	5.21956	4.7172	5.13867	5.00708	6.49004	5.04483	6.24583	4.4467	5.14997	3.36844	4.16378	3.67928	3.65162	4.82479	2.45667	3.85109	3.30114	3.86388	3.16552	4.17617	3.9493	4.04752	3.98766	2.05404	3.20649	3.0276	3.87301	3.51786	3.2728	3.94496	3.33644	3.63873
TJP1	4.5451	3.97892	4.26394	4.5455	3.96326	4.0346	4.2176	4.0505	4.32407	4.57132	4.00504	4.46186	4.58488	4.31927	4.22947	4.35702	4.65501	4.1596	4.22699	3.95247	3.98375	4.46628	4.67505	3.15597	2.29412	2.34998	2.56548	2.46875	2.6256	2.32724	3.1913	2.57102	3.20659	2.69849	2.18972	2.54513	2.39984	3.02291	2.74088	2.67143	2.86579	2.64845	2.57546	2.73563	2.46135	2.54841
CCR7	10.1758	10.8319	10.72	11.187	11.55	10.54	10.3369	10.8349	11.2439	10.4447	10.1236	10.413	11.1375	11.0543	10.1347	10.2729	10.0091	10.4303	9.82379	10.6683	10.8036	9.97931	10.77	9.21173	8.40189	9.53553	9.28119	9.00339	8.35321	8.37215	8.80688	8.65365	9.39253	9.08636	8.40879	9.51198	8.69317	9.37069	8.4143	7.81406	7.31721	8.71013	9.02568	8.70538	9.06008	9.40779
TNFRSF25	8.08981	8.36873	8.67517	8.2198	9.10293	8.27772	7.72019	8.29222	8.37533	8.00572	8.53542	8.08499	8.78085	8.41908	8.08379	8.12834	8.16692	8.1333	8.09085	7.69455	8.6647	7.89319	8.14522	6.85249	6.14026	6.8703	6.88579	5.81031	5.69888	6.98117	5.8895	6.64198	6.53484	6.61172	6.53817	5.90902	5.83465	6.73609	6.73299	5.50182	5.86583	5.71575	6.61201	6.35481	6.62366	7.13327
CNR2	4.80207	5.07248	4.79081	5.25091	4.69734	4.23352	4.73681	4.79081	4.83883	4.94528	4.46774	4.09606	4.57723	5.02453	4.94908	5.13372	4.79081	4.4531	5.31816	4.83759	5.07819	4.55847	4.79081	2.74269	3.27582	3.08313	2.97025	3.73701	2.89694	3.30352	3.04926	3.27245	3.44417	3.01341	2.80498	3.23023	3.46619	3.13586	3.33311	3.23006	3.02144	3.34399	3.20417	3.08526	3.81895	3.30808
ACP5	7.36429	7.27923	7.78963	7.69992	8.30163	7.74982	7.62159	7.9216	7.94726	7.84629	7.85732	7.38148	7.74325	8.817	8.27293	7.79896	7.90036	7.90831	7.5195	7.8607	7.82202	7.58949	7.42135	6.21398	5.19617	5.74743	6.07098	5.58055	6.03789	5.66196	6.49097	5.30414	6.19944	5.57957	6.15478	5.93425	5.93457	5.3381	6.22531	7.06914	6.04698	5.77845	5.43166	5.46473	6.06656	5.5989
IDO1	6.95956	6.29555	7.29737	7.84947	7.94571	7.25206	7.64818	7.33553	7.18367	7.85529	7.78597	6.38127	7.87807	8.77388	8.21583	8.61783	7.88478	7.98917	6.51039	6.38899	7.96841	7.33563	6.63552	6.61464	6.85346	7.1459	6.31977	6.1627	4.25661	7.45075	4.58065	4.83572	5.50258	5.23627	5.04484	4.62379	5.72531	4.75556	4.35696	3.47584	3.15313	4.11626	6.1088	4.8673	6.52595	5.73437
CD27	10.8983	11.0847	11.0932	11.1674	11.6069	11.052	10.9152	11.2486	11.427	10.7598	11.0849	10.6174	11.4628	11.305	10.2639	10.8442	10.84	10.806	10.6358	11.0334	11.3413	10.3444	11.0952	9.42003	8.96467	9.89818	9.61025	9.37458	8.92748	9.74853	9.23207	8.97587	10.103	9.53784	9.8733	9.93053	9.55508	9.68584	9.6972	8.3685	8.38377	9.26025	9.98472	9.4162	9.80081	9.55577
inflammatory response
genesybmbol	Normal1	Normal2	Normal3	Normal4	Normal5	Normal6	Normal7	Normal8	Normal9	Normal10	Normal11	Normal12	Normal13	Normal14	Normal15	Normal16	Normal17	Normal18	Normal19	Normal20	Normal21	Normal22	Normal23	Stroke1	Stroke2	Stroke3	Stroke4	Stroke5	Stroke6	Stroke7	Stroke8	Stroke9	Stroke10	Stroke11	Stroke12	Stroke13	Stroke14	Stroke15	Stroke16	Stroke17	Stroke18	Stroke19	Stroke20	Stroke21	Stroke22	Stroke23
CXCL17	4.63988	4.46234	5.00272	4.6358	4.51162	4.68573	4.6358	4.89668	4.62045	4.60682	4.78296	4.53923	4.54634	4.53624	4.48528	4.67749	4.31811	4.59289	4.64743	4.67607	4.7177	4.56594	4.71245	3.05151	3.32518	2.54187	2.94589	4.31093	3.11939	3.15827	2.90058	2.68631	3.21522	2.61944	3.66333	3.11402	2.99289	2.79356	2.90931	3.03155	3.28342	3.02288	3.24535	2.93046	2.76574	3.0917
CNR2	4.80207	5.07248	4.79081	5.25091	4.69734	4.23352	4.73681	4.79081	4.83883	4.94528	4.46774	4.09606	4.57723	5.02453	4.94908	5.13372	4.79081	4.4531	5.31816	4.83759	5.07819	4.55847	4.79081	2.74269	3.27582	3.08313	2.97025	3.73701	2.89694	3.30352	3.04926	3.27245	3.44417	3.01341	2.80498	3.23023	3.46619	3.13586	3.33311	3.23006	3.02144	3.34399	3.20417	3.08526	3.81895	3.30808
MMP26	4.75605	4.0356	4.53675	3.46725	3.60274	4.45097	3.66693	3.5644	4.41591	3.67152	4.34484	4.68441	4.67043	3.71096	4.17388	4.31739	4.41044	4.04653	3.88985	4.17303	3.94869	4.13108	3.88259	2.02102	1.98291	1.64806	2.10599	2.71475	2.06283	2.09699	2.34299	1.71301	2.87407	2.0034	2.49909	2.24288	2.27767	2.25488	2.19945	2.21115	2.16396	2.42202	2.25035	2.00935	2.2753	1.80904
ACP5	7.36429	7.27923	7.78963	7.69992	8.30163	7.74982	7.62159	7.9216	7.94726	7.84629	7.85732	7.38148	7.74325	8.817	8.27293	7.79896	7.90036	7.90831	7.5195	7.8607	7.82202	7.58949	7.42135	6.21398	5.19617	5.74743	6.07098	5.58055	6.03789	5.66196	6.49097	5.30414	6.19944	5.57957	6.15478	5.93425	5.93457	5.3381	6.22531	7.06914	6.04698	5.77845	5.43166	5.46473	6.06656	5.5989
NT5E	5.92893	6.34009	5.57306	6.23704	5.90301	5.8912	5.56549	6.17988	6.86072	6.27924	4.95777	6.39691	6.15203	4.80678	6.46303	5.97985	6.01741	6.10836	5.14633	5.74614	6.01192	5.18662	6.08661	4.72554	5.54584	4.91373	5.20685	4.43308	3.89799	3.96707	4.21403	4.51742	3.83277	4.92793	3.28673	4.27233	4.48726	4.46764	4.47328	3.45243	4.715	3.97267	4.24747	4.50965	4.53142	4.67808
LEP	5.95006	5.28335	5.0613	5.59027	5.14741	4.87831	6.28986	6.07273	5.57972	5.47506	5.15434	5.2724	5.8049	5.27914	5.75343	5.19545	5.21108	5.31186	4.91523	5.31084	5.04238	5.78358	5.05425	3.47119	4.0412	3.70648	3.59814	3.782	3.67671	3.65841	4.76555	3.1031	3.91383	4.09255	3.59539	3.85837	4.83454	3.72339	4.24071	3.74833	3.7184	4.12543	4.13905	4.65604	3.88003	3.25456
HES1	6.50304	6.18446	5.9684	6.20125	5.89189	6.37146	6.27005	6.08726	5.71377	6.30481	6.51713	6.58581	6.35782	6.67473	6.34152	7.03199	6.45926	6.6749	6.72325	6.2937	6.40236	6.89453	6.08007	4.81138	4.34496	5.24582	4.60908	4.69695	4.70174	5.15537	5.04572	4.72166	4.54024	4.72608	4.55965	4.70401	4.99209	4.73845	4.7739	3.88328	4.82556	5.05202	5.28533	5.38725	4.57059	4.74887
CARD11	8.2526	8.09777	8.41467	7.84567	8.22475	8.09057	7.88589	8.32872	8.37506	8.23271	8.40048	7.9254	8.23318	8.27001	8.02021	8.01759	8.10635	8.13878	8.55798	8.11474	8.39672	7.65872	8.31828	6.11603	6.39046	6.44662	6.53928	7.02048	6.02572	7.34911	6.16431	6.56222	6.66261	6.82376	6.79586	6.18286	6.47986	6.58261	6.59076	5.87585	6.36662	6.31891	7.0966	6.46693	6.55911	6.51443
IL23A	6.97455	7.22541	7.13148	7.21122	7.83521	6.94467	6.87052	7.44549	7.4036	7.54024	7.26846	7.05586	7.19744	7.4265	6.76557	7.03794	7.02765	6.78344	6.60911	7.17816	7.72872	6.66175	7.58601	6.08768	5.34776	6.09641	6.00273	5.94811	5.2522	6.19706	5.55428	5.51671	5.47839	5.65321	6.39905	5.53106	4.60597	5.89462	5.37904	4.57972	4.96264	6.06755	5.46877	5.34796	6.22507	5.90578
CD28	7.17808	7.09437	7.23582	7.14665	7.78997	7.0133	6.89506	7.23421	7.13092	7.28899	6.97644	6.9773	6.77729	7.3225	6.57034	7.07483	6.96445	7.04344	6.81557	6.99355	7.22296	6.75055	6.63409	5.89858	5.40558	6.16896	5.58051	5.07164	4.80854	5.74745	5.28467	5.74638	5.62225	6.06316	5.72338	5.6184	5.09194	5.94188	5.56344	4.86467	4.90469	4.84436	5.23542	5.34951	6.0599	6.1223
CCR6	9.88231	9.83004	10.2756	10.1076	9.51189	9.87504	9.66359	10.3065	10.2956	9.82623	10.2963	10.1212	10.2759	10.5978	9.61272	10.2139	9.94592	9.85959	9.92557	10.3299	9.89889	9.31806	9.85223	8.58234	8.22394	8.71708	8.13854	8.29579	7.57623	8.83219	8.49077	9.02907	8.28433	8.53411	8.72727	8.93944	7.89268	8.03529	8.52977	7.44812	7.45541	7.53562	8.50452	8.60158	7.83187	9.41874
CCL20	5.43304	5.03305	6.07224	5.15037	5.80991	3.84671	5.20058	5.61709	4.51138	4.93436	5.30787	4.0884	4.55913	3.68504	4.52307	5.42267	4.98689	5.21469	4.67268	4.50412	4.64227	4.93436	4.79708	4.0375	2.54915	3.79822	4.58304	3.13792	2.76592	3.72612	3.62675	4.38666	3.52867	3.33171	3.37231	3.35012	2.47418	2.31569	2.457	2.98412	3.01021	2.95783	2.63831	4.5601	3.38679	4.24161
ion channels
genesybmbol	Normal1	Normal2	Normal3	Normal4	Normal5	Normal6	Normal7	Normal8	Normal9	Normal10	Normal11	Normal12	Normal13	Normal14	Normal15	Normal16	Normal17	Normal18	Normal19	Normal20	Normal21	Normal22	Normal23	Stroke1	Stroke2	Stroke3	Stroke4	Stroke5	Stroke6	Stroke7	Stroke8	Stroke9	Stroke10	Stroke11	Stroke12	Stroke13	Stroke14	Stroke15	Stroke16	Stroke17	Stroke18	Stroke19	Stroke20	Stroke21	Stroke22	Stroke23
TMEM109	9.07204	9.05779	9.34511	9.06533	8.82173	9.17365	8.80627	9.26753	9.396	9.00555	9.26483	8.80191	8.98917	9.07339	8.83078	9.17569	9.07648	8.98028	9.526	9.2119	9.0052	8.72744	9.18535	7.34953	7.71912	7.67251	6.8755	7.28678	7.34233	7.79992	7.41159	7.46239	7.32528	7.48725	7.82854	7.10316	7.82865	7.28503	7.51571	6.84807	7.30128	7.92964	7.77206	7.28207	7.58944	7.36082
CLIC3	8.01112	7.60553	8.09351	7.61717	7.54547	7.62142	7.29949	7.72929	7.55766	8.26406	8.4336	7.34305	7.37848	7.92219	7.96086	7.30479	8.96062	8.00508	9.67844	7.31861	7.84988	7.37147	8.30615	4.98693	5.58849	4.51561	5.65955	6.66951	4.70904	6.44732	5.30688	4.95637	5.38707	5.89504	5.90996	5.39609	5.87797	6.11051	5.59062	3.98761	5.37689	6.10555	5.96367	6.12993	4.90829	5.59243
SCN3A	7.90978	7.05649	6.93877	7.6278	8.22906	7.05989	6.45232	7.84541	7.97951	7.88415	5.83615	8.01852	7.58165	8.44666	7.67782	7.52132	7.48698	7.19703	5.94393	8.66506	7.80842	5.91949	7.8909	7.5792	6.20525	7.15598	6.69555	3.22362	2.38904	5.96642	3.41993	7.71779	5.01947	7.5754	6.14419	7.70126	6.10255	5.7429	5.58174	4.1195	5.24023	4.4966	5.64972	7.01697	6.42168	6.31953
KCNH8	5.70488	5.97467	5.93778	6.37749	6.4528	4.53671	5.63381	6.1679	6.65105	6.37092	4.26893	6.13759	6.3541	6.72147	6.51923	6.17024	5.41707	5.46469	4.76368	7.34299	5.92512	4.91837	6.58708	4.94761	4.33709	5.40543	4.95771	5.58754	2.14315	3.91588	2.76037	4.90136	1.93173	5.07895	4.37719	5.26998	3.58244	3.1484	3.65851	2.00471	3.06018	2.91136	3.37486	3.7794	4.23043	4.01281
KCNJ13	4.49419	4.56779	4.19748	4.71274	3.89916	4.19153	4.31446	4.16309	4.23124	3.85017	4.03959	4.58995	4.24833	4.09681	3.86094	3.80825	4.03867	4.22297	4.16785	4.51246	3.83776	4.65705	3.64775	2.56675	2.0268	2.26645	2.66437	2.42448	2.52451	2.72106	2.26883	2.50578	2.54969	2.94704	2.72068	2.75888	2.3171	2.41997	2.26269	2.17449	2.5227	2.73799	2.3721	2.50344	2.48118	2.52586
KCNG2	4.28088	4.4184	4.34356	4.20575	4.96514	4.86477	4.80691	5.22798	4.7773	4.02542	4.44234	4.56188	4.39476	4.77645	4.71172	5.17594	4.43981	4.56638	4.56638	4.54708	4.65082	4.39733	4.57102	2.41879	2.41814	2.14492	1.97806	2.288	2.59162	2.69286	2.64916	2.27068	2.92642	2.46291	2.73919	2.92642	2.60998	2.90564	2.39951	2.60164	2.51859	2.37044	2.88862	2.14981	2.18678	2.58945
HES1	6.50304	6.18446	5.9684	6.20125	5.89189	6.37146	6.27005	6.08726	5.71377	6.30481	6.51713	6.58581	6.35782	6.67473	6.34152	7.03199	6.45926	6.6749	6.72325	6.2937	6.40236	6.89453	6.08007	4.81138	4.34496	5.24582	4.60908	4.69695	4.70174	5.15537	5.04572	4.72166	4.54024	4.72608	4.55965	4.70401	4.99209	4.73845	4.7739	3.88328	4.82556	5.05202	5.28533	5.38725	4.57059	4.74887
DHRS3	9.57386	10.0178	9.86672	9.95091	10.0442	9.72533	9.33485	9.8153	9.89859	9.74412	10.1403	9.52652	9.88877	9.91942	9.38549	9.6992	9.90483	9.73132	10.2174	9.20168	9.93487	9.36626	9.91371	8.50723	8.15084	8.0218	8.89532	7.53881	7.47214	8.87393	7.7449	8.30392	8.94006	8.48151	8.57072	7.37523	8.05948	8.32902	8.45324	7.30988	8.05702	7.81689	9.1222	7.94158	8.6576	8.49655
NOG	9.75934	10.5564	9.91475	10.4509	11.2602	10.0794	9.89169	10.8531	10.5501	10.4055	8.95528	10.4753	10.6564	9.7889	9.79236	9.85929	8.98165	9.42375	8.8732	10.7217	10.4639	9.49941	10.1359	9.1853	8.29562	9.38668	9.32065	5.70637	6.23538	7.77131	7.41167	8.83245	8.49335	8.90827	6.74365	7.31851	7.76885	8.70747	7.1614	7.38825	6.51778	7.40117	8.62543	8.19128	8.91396	8.96059
CLDN5	6.68967	7.14402	6.89353	7.56914	6.24673	7.08726	6.39582	6.62163	6.85753	6.67831	6.94178	7.0404	7.27638	7.0204	6.43096	7.35522	7.18634	7.41815	7.69281	6.78555	7.36074	6.91083	6.47809	5.30348	5.09065	5.45383	5.30176	6.19589	6.07856	5.37841	5.44895	4.73649	5.81264	4.91058	5.63344	5.53104	5.63344	4.81328	5.20976	5.83983	5.05712	5.85877	6.03364	5.36932	5.54277	4.91551
TJP1	4.5451	3.97892	4.26394	4.5455	3.96326	4.0346	4.2176	4.0505	4.32407	4.57132	4.00504	4.46186	4.58488	4.31927	4.22947	4.35702	4.65501	4.1596	4.22699	3.95247	3.98375	4.46628	4.67505	3.15597	2.29412	2.34998	2.56548	2.46875	2.6256	2.32724	3.1913	2.57102	3.20659	2.69849	2.18972	2.54513	2.39984	3.02291	2.74088	2.67143	2.86579	2.64845	2.57546	2.73563	2.46135	2.54841
LIM2	5.7809	5.70895	5.59688	5.4007	4.69479	6.47076	5.16966	5.70473	5.62637	5.58756	6.33669	5.38938	5.60256	5.74827	5.78655	5.83976	7.07232	6.07658	6.93844	5.41474	5.58217	5.19263	6.84038	4.56723	3.9139	2.88866	4.45176	3.09195	3.36566	3.89437	3.67089	3.61772	4.94961	4.41989	3.49776	3.09029	4.24908	4.51477	4.75774	3.54862	3.81111	3.60086	4.74603	3.94496	3.75119	3.94496
SLC5A2	6.87533	6.91374	6.80297	6.90492	7.51653	6.98775	6.70752	6.89388	7.07597	6.79787	6.97427	6.75383	7.01101	6.97427	7.14601	7.03224	7.41385	6.85237	6.9759	6.71908	7.23905	6.80217	7.15355	5.5807	5.45837	5.27526	5.28013	5.37326	5.30006	5.54581	5.18058	5.37333	5.57617	5.26389	5.323	5.4884	5.32061	5.50215	5.80623	5.4205	5.42294	5.46473	5.96239	5.50968	5.78971	5.56331
SLC13A5	4.509	4.35321	4.78554	4.40145	5.75266	5.04703	4.305	4.89112	5.06709	4.87581	5.18225	4.42024	5.0978	4.9467	4.43082	4.97298	5.27853	4.42723	5.32897	4.45155	4.94243	4.89112	4.89112	3.3147	3.35012	2.53342	3.58866	3.22159	3.13112	2.82819	2.98477	2.97238	3.68937	3.18554	2.96379	3.0566	3.24788	3.26493	3.03708	2.95367	2.52575	3.69686	3.68769	2.62665	3.53231	3.74806
SLC17A6	5.04249	3.95085	3.9989	3.73397	3.78692	3.57567	3.61949	3.81806	3.69873	3.96789	4.51976	3.73757	3.82753	3.37193	3.68742	3.08601	4.14193	3.61248	3.95398	3.74804	3.13054	4.39733	3.81806	1.9391	2.37096	2.37725	1.91293	2.54156	2.19945	1.8541	2.56105	1.75226	1.95579	2.05281	1.83987	2.29698	2.05281	2.03877	2.15569	2.02051	2.1526	1.86906	2.07033	1.97609	2.65508	1.9461
SLC5A10	5.69403	5.16264	5.29546	4.82435	5.24144	5.4236	5.62054	5.41067	5.21246	4.88966	5.56826	5.27203	5.24213	5.22361	6.01174	4.81324	5.18511	4.95871	5.92473	4.93229	4.60392	4.70528	5.42528	3.41421	3.19309	2.97264	3.60664	3.21045	3.54293	3.59526	3.55962	3.08789	3.4437	3.45317	3.35012	3.19309	3.38858	3.16019	3.46725	3.63846	3.1467	3.53739	3.706	2.92899	3.17099	3.39816
SLC5A11	5.34403	5.49206	6.61179	5.0636	5.4208	5.83321	5.6059	5.59696	5.00533	5.99519	5.4815	4.84586	5.42571	5.31139	5.13026	5.12829	7.0358	4.80573	5.48299	5.3931	4.73479	5.27694	5.48347	3.93452	3.49678	3.17712	3.23875	3.33732	3.68879	4.73011	3.43172	3.32399	3.7232	3.55146	3.71593	4.15898	3.98623	3.54621	3.64164	3.62992	3.54402	3.16961	3.69949	3.48079	3.38262	4.21635
Neuronal regulation
genesybmbol	Normal1	Normal2	Normal3	Normal4	Normal5	Normal6	Normal7	Normal8	Normal9	Normal10	Normal11	Normal12	Normal13	Normal14	Normal15	Normal16	Normal17	Normal18	Normal19	Normal20	Normal21	Normal22	Normal23	Stroke1	Stroke2	Stroke3	Stroke4	Stroke5	Stroke6	Stroke7	Stroke8	Stroke9	Stroke10	Stroke11	Stroke12	Stroke13	Stroke14	Stroke15	Stroke16	Stroke17	Stroke18	Stroke19	Stroke20	Stroke21	Stroke22	Stroke23
OPCML	4.18457	4.62114	4.12069	4.5084	3.94268	4.27179	4.12993	3.98768	4.3604	4.44426	4.79612	4.25694	4.26169	4.29907	4.05942	4.61095	4.64747	3.82271	4.31677	4.00465	4.03908	4.17986	4.68211	2.49623	2.58499	2.34811	2.56672	2.72531	2.72415	2.5351	2.64272	2.4442	2.8216	2.66115	2.39472	2.77225	2.7622	2.68384	2.43826	2.90133	2.50821	2.82191	2.90464	2.41565	2.49905	2.10878
CNTNAP2	5.33549	5.3228	5.58213	5.70515	3.67539	3.81858	5.68662	6.00714	5.45504	4.75605	5.14836	5.08226	4.69033	4.05849	5.63581	5.5755	5.25103	4.93783	4.30167	6.19472	5.61095	4.1696	5.78093	3.45558	3.62395	4.03962	3.48537	4.78809	2.70452	3.87104	3.53775	2.58194	3.47779	4.69677	3.40246	2.96863	3.73043	3.00997	3.65065	3.35727	3.4042	3.31648	4.37729	3.40215	3.29818	3.21386
SEMA6C	5.80719	5.57391	5.51699	5.57391	5.43858	5.84495	5.45836	5.93054	5.63136	5.3776	5.62962	5.54785	5.57391	5.77546	5.54501	5.81483	5.56489	5.44075	5.84053	5.52485	5.54312	5.67238	5.59524	4.0237	4.02686	3.98622	4.23194	3.77404	4.42044	4.04752	3.87301	3.92956	4.28514	3.98385	3.89427	3.92592	4.08721	3.95061	4.16182	4.40671	4.38371	3.58591	4.09788	3.86686	4.01372	4.04752
OVOL2	4.28226	4.14048	4.03522	3.97338	4.06432	3.93148	4.13837	4.48993	4.47752	4.53502	4.26069	3.99735	4.74444	3.93015	3.96319	4.15175	4.59055	4.08452	4.54025	3.39435	3.85884	4.40219	5.23262	2.21018	2.34472	2.22527	2.44677	2.30331	2.40091	2.25859	2.66963	2.04197	2.45884	2.31715	2.30235	2.32095	2.6785	2.64922	2.61626	2.86849	2.90476	2.68392	2.72188	2.54469	2.3258	2.40693
LEF1	9.10425	9.27966	9.29654	9.38088	9.61105	9.27562	9.03026	9.52411	9.48493	9.28549	8.91472	9.17479	9.5359	9.57441	8.59362	8.89201	8.45124	9.12455	8.49232	9.21213	9.26373	8.59918	9.02692	8.10009	7.30033	8.35371	7.8675	7.41285	7.15364	7.5529	7.19099	7.79621	7.76746	7.91035	7.77683	7.71441	7.79324	7.91751	7.56293	7.01778	6.96255	7.35962	7.6755	7.56508	7.86679	7.98858
SOX8	6.31753	7.29987	6.3193	6.55643	7.33881	6.05661	6.20706	5.80606	6.51509	6.37202	6.57675	5.73614	6.16553	6.52598	4.43772	5.64727	6.52593	6.42913	5.59643	6.6166	7.17268	5.75169	6.00502	5.63866	4.39899	5.25727	4.21673	3.46808	3.30497	4.72156	5.06755	4.67649	4.98841	5.00145	3.85796	4.21232	3.94874	5.52502	4.33151	4.59802	3.34505	5.03426	4.21232	4.46048	4.2779	5.13911
MTHFD1	7.65536	7.61007	7.73178	7.77124	8.11949	7.40184	7.47216	7.49896	7.89978	7.75113	7.36582	7.63497	7.67693	8.0825	7.22905	7.44362	7.41714	7.3852	7.37591	7.08829	7.4588	6.78782	7.75717	6.64421	6.52662	6.89971	6.29494	5.31851	6.06138	5.94421	5.53422	7.02859	5.31993	6.42632	6.4767	6.0256	5.67775	6.31332	5.99272	5.09412	4.95682	5.27329	6.29697	5.94264	6.17439	6.81069
NOG	9.75934	10.5564	9.91475	10.4509	11.2602	10.0794	9.89169	10.8531	10.5501	10.4055	8.95528	10.4753	10.6564	9.7889	9.79236	9.85929	8.98165	9.42375	8.8732	10.7217	10.4639	9.49941	10.1359	9.1853	8.29562	9.38668	9.32065	5.70637	6.23538	7.77131	7.41167	8.83245	8.49335	8.90827	6.74365	7.31851	7.76885	8.70747	7.1614	7.38825	6.51778	7.40117	8.62543	8.19128	8.91396	8.96059
LHX2	3.88981	4.08925	4.08782	4.00024	4.35406	3.88401	4.2719	3.76646	3.93888	4.23375	4.13941	4.13416	4.78126	4.34745	3.74176	3.86512	3.8988	3.81383	4.07168	3.46575	4.21673	3.97338	4.46097	2.26534	2.44764	2.36972	2.17721	2.35391	2.68841	2.47692	2.60431	2.37848	2.62101	2.37647	2.39871	2.39698	2.39043	2.76238	2.53929	2.43414	2.81924	2.45363	3.07138	2.36188	2.21664	2.38711
VANGL2	5.39876	5.56969	5.96454	5.31552	4.0702	4.10218	5.23753	4.57168	5.72252	5.35575	4.26102	5.35367	6.21813	5.56722	4.51001	4.61245	5.51067	4.97211	9.8189	4.40313	5.20058	4.93067	4.25896	3.50766	3.57312	3.95381	3.68725	3.50766	3.38365	3.68316	3.26912	4.16482	2.86884	3.79462	2.83476	3.50766	3.28938	3.06755	3.18082	3.47565	3.28148	4.16955	3.61903	3.74739	3.66981	4.07009
GRHL2	4.86158	5.85106	5.2657	5.0719	4.94024	5.29852	4.43557	5.12942	5.58309	5.66695	5.41309	5.11173	5.83544	5.08342	4.86749	5.59403	5.82024	5.41787	6.05512	4.28686	5.2657	5.92231	5.38129	3.35012	3.39882	3.55709	3.59446	3.1239	2.76778	3.77135	3.60714	3.16057	3.67832	3.87201	3.30152	4.06452	2.96626	3.35566	2.81212	2.98906	3.35251	3.46543	3.66449	2.70077	3.33662	3.41844
TWIST1	5.47351	5.96018	5.02558	4.33423	5.26482	4.90287	5.19842	5.25728	5.67184	5.53315	5.62576	5.55647	5.57199	5.00989	5.31453	4.73483	6.38905	4.98852	4.99286	4.84187	5.34009	4.65796	6.22768	3.57495	2.96476	3.86322	3.0777	3.53025	3.16009	3.47698	3.25876	3.16518	3.40435	2.8968	3.74244	3.43205	3.16518	3.17712	2.78586	3.53968	3.00792	3.06178	3.06852	3.76892	3.09813	2.92616
