# Supplementary material for: Bioinformatic gene analysis for potential biomarkers and therapeutic targets of atrial fibrillation-related stroke
Source: J Transl Med. 2019 Feb 13;17:45. doi: 10.1186/s12967-019-1790-x (PMC6375208; doi:10.1186/s12967-019-1790-x)
Supplement: Supplementary file 3 — Additional file 3: S3. Gene Ontology (GO) terms enrichment analysis of AF- and stroke-related differentially expressed genes. [file 12967_2019_1790_MOESM3_ESM.xlsx]

## Sheet: Sheet1
A3. Gene Ontology (GO) terms enrichment analysis of AF- and stroke-related differentially expressed genes.
	AF-GO terms	SampleGroup	GeneRatio	qvalue	Count	Description				Stroke-GO terms	SampleGroup	GeneRatio	qvalue	Count	Description
		GOTERM_BP	0.0167154	5.39585e-06	10	positive regulation of MAP kinase activity					GOTERM_BP	0.0293893	1.97727e-05	5	negative regulation of myoblast differentiation
		GOTERM_BP	0.0434601	7.80533e-06	26	immune response					GOTERM_BP	0.0176336	0.00569217	3	endocardial cushion morphogenesis
		GOTERM_BP	0.0167154	3.17646e-05	10	positive regulation of inflammatory response					GOTERM_BP	0.0235114	0.00905883	4	positive regulation of epithelial cell proliferation
		GOTERM_BP	0.0384455	3.8384e-05	23	inflammatory response					GOTERM_BP	0.0176336	0.0106557	3	cartilage condensation
		GOTERM_BP	0.0133723	0.000420072	8	cellular defense response					GOTERM_BP	0.0352671	0.011049	6	in utero embryonic development
		GOTERM_BP	0.00835771	0.0010417	5	positive regulation of NF-kappaB import into nucleus					GOTERM_BP	0.0235114	0.0112696	4	somatic stem cell population maintenance
		GOTERM_BP	0.00668617	0.00154698	4	leukocyte migration involved in inflammatory response					GOTERM_BP	0.0587786	0.0113354	10	transcription from RNA polymerase II promoter
		GOTERM_BP	0.018387	0.00168368	11	adaptive immune response					GOTERM_BP	0.0176336	0.0158199	3	odontogenesis
		GOTERM_BP	0.0250731	0.00321265	15	cell surface receptor signaling pathway					GOTERM_BP	0.0176336	0.0169581	3	embryonic hindlimb morphogenesis
		GOTERM_BP	0.0100293	0.00333937	6	positive regulation of interferon-gamma production					GOTERM_BP	0.0235114	0.0177468	4	neural tube closure
		GOTERM_BP	0.00501463	0.00465802	3	monovalent inorganic cation transport					GOTERM_BP	0.0176336	0.0193355	3	embryonic skeletal system development
		GOTERM_BP	0.0100293	0.00667627	6	B cell receptor signaling pathway					GOTERM_BP	0.0235114	0.0196292	4	ossification
		GOTERM_BP	0.00501463	0.00688522	3	neural crest cell differentiation					GOTERM_BP	0.0235114	0.0209432	4	fibroblast growth factor receptor signaling pathway
		GOTERM_BP	0.0133723	0.00959735	8	muscle contraction					GOTERM_BP	0.0117557	0.0212872	2	morphogenesis of a branching epithelium
		GOTERM_BP	0.0167154	0.0107876	10	response to lipopolysaccharide					GOTERM_BP	0.0117557	0.0212872	2	retinal rod cell differentiation
		GOTERM_BP	0.00668617	0.0279473	4	cation transport					GOTERM_BP	0.0117557	0.0282826	2	cardiac neural crest cell migration involved in outflow tract morphogenesis
		GOTERM_BP	0.00835771	0.0184473	5	outflow tract morphogenesis					GOTERM_BP	0.0117557	0.0282826	2	negative regulation of photoreceptor cell differentiation
		GOTERM_MF	0.00668617	0.0075115	4	protein kinase A binding					GOTERM_BP	0.0117557	0.0282826	2	metanephric nephron tubule formation
		GOTERM_MF	0.0133723	0.0114025	8	ion channel binding					GOTERM_BP	0.0117557	0.0282826	2	astrocyte fate commitment
		GOTERM_MF	0.00501463	0.0151796	3	neuropeptide Y receptor activity					GOTERM_BP	0.0176336	0.0315976	3	negative regulation of osteoblast differentiation
		GOTERM_MF	0.00501463	0.0187059	3	transmembrane receptor protein tyrosine kinase adaptor activity					GOTERM_BP	0.0117557	0.0421249	2	BMP signaling pathway involved in heart development
		GOTERM_MF	0.00501463	0.0225397	3	RAGE receptor binding					GOTERM_BP	0.0235114	0.0452688	4	regulation of ion transmembrane transport
		GOTERM_MF	0.00501463	0.0357398	3	G-protein coupled purinergic nucleotide receptor activity					GOTERM_BP	0.0764122	0.0478191	13	regulation of transcription from RNA polymerase II promoter
		GOTERM_MF	0.00501463	0.0406598	3	MHC class II receptor activity					GOTERM_BP	0.0176336	0.0478982	3	skeletal muscle cell differentiation
		GOTERM_MF	0.0167154	0.046809	10	receptor activity					GOTERM_BP	0.0117557	0.0489726	2	atrial cardiac muscle tissue morphogenesis
		GOTERM_CC	0.0200585	0.00732359	12	external side of plasma membrane					GOTERM_CC	0.0999236	0.0444283	17	integral component of plasma membrane
		GOTERM_CC	0.00835771	0.0100854	5	sarcomere					GOTERM_MF	0.041145	0.00139518	7	RNA polymerase II transcription factor activity
		GOTERM_CC	0.00668617	0.0102661	4	mast cell granule					GOTERM_MF	0.0881679	0.0101579	15	nucleic acid binding
		GOTERM_CC	0.00668617	0.0116976	4	MHC class II protein complex					GOTERM_MF	0.0117557	0.0141671	2	ISG15-specific protease activity
		GOTERM_CC	0.00835771	0.025012	5	brush border membrane					GOTERM_MF	0.08229	0.0190351	14	transcription factor activity, sequence-specific DNA binding
		GOTERM_CC	0.00835771	0.0266442	5	ER to Golgi transport vesicle membrane					GOTERM_MF	0.0235114	0.0302276	4	RNA polymerase II transcription regulatory region sequence-specific binding
		GOTERM_CC	0.02173	0.0268453	13	apical plasma membrane
