# Supplementary material for: Bioinformatic gene analysis for potential biomarkers and therapeutic targets of atrial fibrillation-related stroke
Source: J Transl Med. 2019 Feb 13;17:45. doi: 10.1186/s12967-019-1790-x (PMC6375208; doi:10.1186/s12967-019-1790-x)
Supplement: Supplementary file 4 — Additional file 4: S4. Kyoto Encyclopedia of Genes and Genomes (KEGG) pathway enrichment analysis among the AF- and stroke-related differentially expressed genes. [file 12967_2019_1790_MOESM4_ESM.xlsx]

## Sheet: Sheet1
A4: Kyoto Encyclopedia of Genes and Genomes (KEGG) pathway enrichment analysis among the AF- and stroke-related differentially expressed genes.
	Pathway enrichment	SampleGroup	GeneRatio	qvalue	Count	Description
		Storke_PATHWAY	0.0436927	0.0169901	7	PI3K-Akt signaling pathway
		Storke_PATHWAY	0.0187254	0.0655199	3	B cell receptor signaling pathway
		AF_PATHWAY	0.0267447	0.000102253	16	Cytokine-cytokine receptor interaction
		AF_PATHWAY	0.0150439	0.000118784	9	Leishmaniasis
		AF_PATHWAY	0.0133723	0.000384997	8	Inflammatory bowel disease (IBD)
		AF_PATHWAY	0.0133723	0.0021108	8	Hematopoietic cell lineage
		AF_PATHWAY	0.0100293	0.00556909	6	Staphylococcus aureus infection
		AF_PATHWAY	0.0117008	0.0108511	7	Protein digestion and absorption
		AF_PATHWAY	0.0167154	0.0129379	10	Tuberculosis
		AF_PATHWAY	0.00835771	0.0172721	5	Intestinal immune network for IgA production
		AF_PATHWAY	0.0100293	0.0224658	6	Antigen processing and presentation
		AF_PATHWAY	0.0150439	0.0248924	9	cGMP-PKG signaling pathway
		AF_PATHWAY	0.00668617	0.0251705	4	Asthma
		AF_PATHWAY	0.0150439	0.0317765	9	Influenza A
