# Supplementary material for: Bioinformatic gene analysis for potential biomarkers and therapeutic targets of atrial fibrillation-related stroke
Source: J Transl Med. 2019 Feb 13;17:45. doi: 10.1186/s12967-019-1790-x (PMC6375208; doi:10.1186/s12967-019-1790-x)
Supplement: Supplementary file 5 — Additional file 5: S5. Relationship between diseases and co-expressed genes. [file 12967_2019_1790_MOESM5_ESM.xlsx]

## Sheet: Sheet1
A5.Relationship between diseases and co-expressed genes
	Genes	Disease Name	Disease ID	Direct Evidence	Inference Score	Reference Count
	ZNF566	Hypertension	MESH:D006973		16.84	51
		Heart Defects, Congenital	MESH:D006330		13.99	15
		Vascular Diseases	MESH:D014652		13.87	5
		Nervous System Diseases	MESH:D009422		16.39	12
		Headache	MESH:D006261		15.6	11
		Psychomotor Agitation	MESH:D011595		14.32	9
	ZFHX3	Atrial Fibrillation	MESH:D001281	marker/mechanism	7.38	6
		Atherosclerosis	MESH:D050197		36.36	23
		Cardiomegaly	MESH:D006332		34.79	17
		Hypertension	MESH:D006973		29.06	72
		Learning Disorders	MESH:D007859		55.43	38
		Neurotoxicity Syndromes	MESH:D020258		43.7	20
		Memory Disorders	MESH:D008569		37.76	49
	PDZK1IP1	Hypertension	MESH:D006973		43.87	87
		Heart Diseases	MESH:D006331		41.95	24
		Cardiovascular Diseases	MESH:D002318		37.14	16
		Neurotoxicity Syndromes	MESH:D020258		43	23
		Memory Disorders	MESH:D008569		33.42	38
		Neurodegenerative Diseases	MESH:D019636		30.43	9
	PITX2	Heart Defects, Congenital	MESH:D006330	marker/mechanism	33.98	32
		Cardiomegaly	MESH:D006332		35.63	23
		Hypertension	MESH:D006973		30.11	104
		Pericardial Effusion	MESH:D010490		26.79	9
		AXENFELD-RIEGER SYNDROME, TYPE 1	OMIM:180500	marker/mechanism		6
		Learning Disorders	MESH:D007859		52.14	36
		Memory Disorders	MESH:D008569		46.92	54
		Neural Tube Defects	MESH:D009436		38.54	79
